# Supplementary material for: RNF126 writes a non-canonical ubiquitin code on midnolin to tune protein stability: RNF126 writes a non-canonical ubiquitin code on midnolin
Source: Acta Biochim Biophys Sin (Shanghai). 2026 Jan 7;58(5):1170–8. doi: 10.3724/abbs.2025232 (PMC13191471; doi:10.3724/abbs.2025232)
Supplement: 25857Supplementary_Table_S2 [file 25857Supplementary_Table_S2.xlsx]

## Sheet: protein-peptides
Protein Group	Protein ID	Protein Accession	Peptide	Unique	-10lgP	Mass	Length	ppm	m/z	z	RT	Area 126-MIDN	Fraction	Scan	Source File	#Feature	#Feature 126-MIDN	Start	End	PTM	AScore	Found By	Description
1	1	Q504T8	T.C(+57.02)PEQMDC(+114.04)S(+114.04)PTAS(+114.04)SSASPGASTTSTPGASPAPR.S	Y	72.02	3434.44	32	6.4	1145.82	3	40.93	0	1	15356	YS_CHI_532_126_MIDN.raw	0	0	230	261	Carbamidomethylation; Ubiquitin	C1:Carbamidomethylation:1000.00;C7:Ubiquitin:0.00;S8:Ubiquitin:0.00;S12:Ubiquitin:0.00	PEAKS DB	Midnolin OS=Homo sapiens OX=9606 GN=MIDN PE=1 SV=2
1	1	Q504T8	R.SHAASTTC(+57.02)PEQ(+.98)M(+15.99)DC(+57.02)SPTASSSASPGASTTSTPGASPAPR.S	Y	70	3821.61	39	6.5	956.409	4	54.12	1305400	1	24725	YS_CHI_532_126_MIDN.raw	3	3	223	261	Carbamidomethylation; Deamidation (NQ); Oxidation (M)	C8:Carbamidomethylation:1000.00;Q11:Deamidation (NQ):1000.00;M12:Oxidation (M):1000.00;C14:Carbamidomethylation:1000.00	PEAKS DB	Midnolin OS=Homo sapiens OX=9606 GN=MIDN PE=1 SV=2
1	1	Q504T8	H.AAS(+114.04)TTC(+57.02)PEQ(+.98)MDC(+114.04)SPTASSSASPGASTTSTPGASPAPR.S	Y	67.35	3752.58	37	-2.6	939.145	4	54.55	54760	1	25071	YS_CHI_532_126_MIDN.raw	1	1	225	261	Ubiquitin; Carbamidomethylation; Deamidation (NQ)	S3:Ubiquitin:0.00;C6:Carbamidomethylation:1000.00;Q9:Deamidation (NQ):1000.00;C12:Ubiquitin:0.00	PEAKS DB	Midnolin OS=Homo sapiens OX=9606 GN=MIDN PE=1 SV=2
1	1	Q504T8	A.STTC(+57.02)PEQMDC(+57.02)SPTASSSASPGASTTSTPGASPAPR.S	Y	65.28	3438.46	35	1.7	1147.16	3	39.57	0	1	14495	YS_CHI_532_126_MIDN.raw	0	0	227	261	Carbamidomethylation	C4:Carbamidomethylation:1000.00;C10:Carbamidomethylation:1000.00	PEAKS DB	Midnolin OS=Homo sapiens OX=9606 GN=MIDN PE=1 SV=2
1	1	Q504T8	C.PEQ(+.98)MDC(+57.02)S(+114.04)PTASSSAS(+114.04)PGASTTSTPGASPAPR.S	Y	65	3218.37	31	1.1	1073.79	3	39.38	146600	1	14350	YS_CHI_532_126_MIDN.raw	1	1	231	261	Deamidation (NQ); Carbamidomethylation; Ubiquitin	Q3:Deamidation (NQ):1000.00;C6:Carbamidomethylation:1000.00;S7:Ubiquitin:0.00;S15:Ubiquitin:0.00	PEAKS DB	Midnolin OS=Homo sapiens OX=9606 GN=MIDN PE=1 SV=2
1	1	Q504T8	T.C(+57.02)PEQ(+.98)MDC(+114.04)SPTASSSASPGASTTSTPGASPAPR.S	Y	64.46	3207.34	32	-1.7	1070.11	3	53.6	0	1	24385	YS_CHI_532_126_MIDN.raw	0	0	230	261	Carbamidomethylation; Deamidation (NQ); Ubiquitin	C1:Carbamidomethylation:1000.00;Q4:Deamidation (NQ):1000.00;C7:Ubiquitin:0.00	PEAKS DB	Midnolin OS=Homo sapiens OX=9606 GN=MIDN PE=1 SV=2
1	1	Q504T8	R.RDIGTILQILNDLLSATRHYQGMPPSLAQLR.C	Y	64.33	3489.89	31	6.8	873.48	4	59.69	171270000	1	29085	YS_CHI_532_126_MIDN.raw	1	1	301	331			PEAKS DB	Midnolin OS=Homo sapiens OX=9606 GN=MIDN PE=1 SV=2
1	1	Q504T8	A.AS(+114.04)T(+114.04)T(+114.04)C(+57.02)PEQMDC(+57.02)SPTASSSASPGASTTSTPGASPAPR.S	Y	64.3	3851.63	36	1.3	963.91	4	53	94192	1	23973	YS_CHI_532_126_MIDN.raw	1	1	226	261	Ubiquitin; Carbamidomethylation	S2:Ubiquitin:0.00;T3:Ubiquitin:0.00;T4:Ubiquitin:0.00;C5:Carbamidomethylation:1000.00;C11:Carbamidomethylation:1000.00	PEAKS DB	Midnolin OS=Homo sapiens OX=9606 GN=MIDN PE=1 SV=2
1	1	Q504T8	R.SHAASTTC(+57.02)PEQM(+15.99)DC(+57.02)SPTASSSASPGASTTSTPGASPAPR.S	Y	62.55	3820.62	39	0.8	956.158	4	54.05	0	1	24725	YS_CHI_532_126_MIDN.raw	0	0	223	261	Carbamidomethylation; Oxidation (M)	C8:Carbamidomethylation:1000.00;M12:Oxidation (M):1000.00;C14:Carbamidomethylation:1000.00	PEAKS DB	Midnolin OS=Homo sapiens OX=9606 GN=MIDN PE=1 SV=2
1	1	Q504T8	V.PPVPTSPSPASPSPITAGSFR.S	Y	61.5	2049.05	21	6.3	1025.53	2	58.45	977350	1	28100	YS_CHI_532_126_MIDN.raw	1	1	202	222			PEAKS DB	Midnolin OS=Homo sapiens OX=9606 GN=MIDN PE=1 SV=2
1	1	Q504T8	M.DC(+57.02)SPTASSSASPGASTTSTPGASPAPR.S	Y	61	2504.11	27	5.3	835.71	3	52.61	9887600	1	23610	YS_CHI_532_126_MIDN.raw	1	1	235	261	Carbamidomethylation	C2:Carbamidomethylation:1000.00	PEAKS DB	Midnolin OS=Homo sapiens OX=9606 GN=MIDN PE=1 SV=2
1	1	Q504T8	S.PTASSSASPGASTTSTPGASPAPR.S	Y	60.25	2142.02	24	4.4	1072.02	2	41.86	0	1	15950	YS_CHI_532_126_MIDN.raw	0	0	238	261			PEAKS DB	Midnolin OS=Homo sapiens OX=9606 GN=MIDN PE=1 SV=2
1	1	Q504T8	S.TTC(+114.04)PEQMDC(+57.02)SPTAS(+114.04)SSASPGASTTSTPGASPAPR.S	Y	60.24	3522.49	34	3.7	1175.17	3	42.97	58940	1	16692	YS_CHI_532_126_MIDN.raw	1	1	228	261	Ubiquitin; Carbamidomethylation	C3:Ubiquitin:0.00;C9:Carbamidomethylation:1000.00;S14:Ubiquitin:0.00	PEAKS DB	Midnolin OS=Homo sapiens OX=9606 GN=MIDN PE=1 SV=2
1	1	Q504T8	T.TC(+57.02)PEQMDC(+114.04)SPTASSSASPGASTTSTPGASPAPR.S	Y	60.16	3307.4	33	-9.9	1103.46	3	44.95	0	1	18175	YS_CHI_532_126_MIDN.raw	0	0	229	261	Carbamidomethylation; Ubiquitin	C2:Carbamidomethylation:1000.00;C8:Ubiquitin:0.00	PEAKS DB	Midnolin OS=Homo sapiens OX=9606 GN=MIDN PE=1 SV=2
1	1	Q504T8	T.T(+114.04)C(+114.04)PEQM(+15.99)DC(+57.02)SPTASSSASPGASTTSTPGASPAPR.S	Y	59.39	3437.44	33	9.4	1146.83	3	39.65	59720	1	14495	YS_CHI_532_126_MIDN.raw	1	1	229	261	Ubiquitin; Oxidation (M); Carbamidomethylation	T1:Ubiquitin:0.00;C2:Ubiquitin:0.00;M6:Oxidation (M):1000.00;C8:Carbamidomethylation:1000.00	PEAKS DB	Midnolin OS=Homo sapiens OX=9606 GN=MIDN PE=1 SV=2
1	1	Q504T8	A.AS(+114.04)TTC(+57.02)PEQ(+.98)MDC(+57.02)SPTASSSAS(+114.04)PGASTTSTPGASPAPR.S	Y	58.38	3738.57	36	3.3	935.647	4	54.22	63250	1	24879	YS_CHI_532_126_MIDN.raw	1	1	226	261	Ubiquitin; Carbamidomethylation; Deamidation (NQ)	S2:Ubiquitin:0.00;C5:Carbamidomethylation:1000.00;Q8:Deamidation (NQ):1000.00;C11:Carbamidomethylation:1000.00;S20:Ubiquitin:0.00	PEAKS DB	Midnolin OS=Homo sapiens OX=9606 GN=MIDN PE=1 SV=2
1	1	Q504T8	P.EQM(+15.99)DC(+114.04)SPT(+114.04)ASSSASPGASTTSTPGASPAPR.S	Y	58.31	3079.31	30	5.8	1027.44	3	43.35	28270	1	17039	YS_CHI_532_126_MIDN.raw	2	2	232	261	Oxidation (M); Ubiquitin	M3:Oxidation (M):1000.00;C5:Ubiquitin:0.00;T8:Ubiquitin:0.00	PEAKS DB	Midnolin OS=Homo sapiens OX=9606 GN=MIDN PE=1 SV=2
1	1	Q504T8	C.PEQ(+.98)MDC(+57.02)SPT(+114.04)ASSSASPGASTTSTPGASPAPR.S	Y	57.57	3104.33	31	-9.8	1035.77	3	38.11	440320	1	13754	YS_CHI_532_126_MIDN.raw	1	1	231	261	Deamidation (NQ); Carbamidomethylation; Ubiquitin	Q3:Deamidation (NQ):1000.00;C6:Carbamidomethylation:1000.00;T9:Ubiquitin:0.00	PEAKS DB	Midnolin OS=Homo sapiens OX=9606 GN=MIDN PE=1 SV=2
1	1	Q504T8	T.C(+57.02)PEQMDC(+114.04)SPTASSSASPGASTTSTPGASPAPR.S	Y	57.52	3206.36	32	-9.9	1069.78	3	54.21	99398	1	24882	YS_CHI_532_126_MIDN.raw	2	2	230	261	Carbamidomethylation; Ubiquitin	C1:Carbamidomethylation:1000.00;C7:Ubiquitin:0.00	PEAKS DB	Midnolin OS=Homo sapiens OX=9606 GN=MIDN PE=1 SV=2
1	1	Q504T8	H.AAS(+114.04)TTC(+114.04)PEQ(+.98)MDC(+57.02)SPTASSSASPGASTTSTPGASPAPR.S	Y	57.15	3752.58	37	-2.6	939.145	4	54.55	54760	1	25150	YS_CHI_532_126_MIDN.raw	1	1	225	261	Ubiquitin; Deamidation (NQ); Carbamidomethylation	S3:Ubiquitin:0.00;C6:Ubiquitin:0.00;Q9:Deamidation (NQ):1000.00;C12:Carbamidomethylation:1000.00	PEAKS DB	Midnolin OS=Homo sapiens OX=9606 GN=MIDN PE=1 SV=2
1	1	Q504T8	R.DIGTILQILNDLLSATR.H	Y	57.02	1855.04	17	5.2	928.528	2	59.83	21144000	1	29189	YS_CHI_532_126_MIDN.raw	1	1	302	318			PEAKS DB	Midnolin OS=Homo sapiens OX=9606 GN=MIDN PE=1 SV=2
1	1	Q504T8	Q.MDC(+114.04)S(+114.04)PTASS(+114.04)SASPGASTTSTPGASPAPR.S	Y	57	2920.26	28	-1.9	974.419	3	35.42	0	1	12315	YS_CHI_532_126_MIDN.raw	0	0	234	261	Ubiquitin	C3:Ubiquitin:0.00;S4:Ubiquitin:0.00;S9:Ubiquitin:0.00	PEAKS DB	Midnolin OS=Homo sapiens OX=9606 GN=MIDN PE=1 SV=2
1	1	Q504T8	R.VPPVPTSPSPASPSPITAGSFR.S	Y	56.9	2148.12	22	3.5	1075.07	2	59.12	824670000	1	28617	YS_CHI_532_126_MIDN.raw	3	3	201	222			PEAKS DB	Midnolin OS=Homo sapiens OX=9606 GN=MIDN PE=1 SV=2
1	1	Q504T8	M.DC(+114.04)S(+114.04)PTASS(+114.04)SASPGASTTSTPGASPAPR.S	Y	56.76	2789.22	27	-5	930.736	3	37.36	1082500	1	13424	YS_CHI_532_126_MIDN.raw	1	1	235	261	Ubiquitin	C2:Ubiquitin:0.00;S3:Ubiquitin:0.00;S8:Ubiquitin:0.00	PEAKS DB	Midnolin OS=Homo sapiens OX=9606 GN=MIDN PE=1 SV=2
1	1	Q504T8	S.TTC(+114.04)PEQMDC(+57.02)SPT(+114.04)ASSSASPGASTTSTPGASPAPR.S	Y	56.7	3522.49	34	3.7	1175.17	3	42.97	58940	1	16825	YS_CHI_532_126_MIDN.raw	1	1	228	261	Ubiquitin; Carbamidomethylation	C3:Ubiquitin:0.00;C9:Carbamidomethylation:1000.00;T12:Ubiquitin:0.00	PEAKS DB	Midnolin OS=Homo sapiens OX=9606 GN=MIDN PE=1 SV=2
1	1	Q504T8	C.PEQM(+15.99)DC(+114.04)SPTASSSASPGASTTSTPGASPAPR.S	Y	56.58	3062.32	31	-2.8	1021.77	3	45.15	55664	1	18363	YS_CHI_532_126_MIDN.raw	1	1	231	261	Oxidation (M); Ubiquitin	M4:Oxidation (M):1000.00;C6:Ubiquitin:0.00	PEAKS DB	Midnolin OS=Homo sapiens OX=9606 GN=MIDN PE=1 SV=2
1	1	Q504T8	R.SDSSSSGGGGSPSEASGLGL.D	Y	55.74	1694.72	20	7.5	848.37	2	49.47	14020000	1	21294	YS_CHI_532_126_MIDN.raw	1	1	427	446			PEAKS DB	Midnolin OS=Homo sapiens OX=9606 GN=MIDN PE=1 SV=2
1	1	Q504T8	Q.MDC(+114.04)S(+114.04)PTASSSASPGASTTSTPGASPAPR.S	Y	55.67	2806.21	28	-6.2	936.401	3	28.23	0	1	8821	YS_CHI_532_126_MIDN.raw	0	0	234	261	Ubiquitin	C3:Ubiquitin:0.00;S4:Ubiquitin:0.00	PEAKS DB	Midnolin OS=Homo sapiens OX=9606 GN=MIDN PE=1 SV=2
1	1	Q504T8	R.VPPVPTSPSPASPSPITAG.S	Y	55.19	1757.92	19	4.7	879.966	2	52.97	51855000	1	23512	YS_CHI_532_126_MIDN.raw	2	2	201	219			PEAKS DB	Midnolin OS=Homo sapiens OX=9606 GN=MIDN PE=1 SV=2
1	1	Q504T8	R.VPPVPTSPSPASPSPITAGS.F	Y	55.17	1844.95	20	5.9	923.483	2	51.48	5522300	1	22778	YS_CHI_532_126_MIDN.raw	1	1	201	220			PEAKS DB	Midnolin OS=Homo sapiens OX=9606 GN=MIDN PE=1 SV=2
1	1	Q504T8	A.ASTTC(+114.04)PEQMDC(+57.02)S(+114.04)PT(+114.04)ASSSASPGASTTSTPGASPAPR.S	Y	54.86	3794.61	36	0	949.653	4	44.48	0	1	17819	YS_CHI_532_126_MIDN.raw	0	0	226	261	Ubiquitin; Carbamidomethylation	C5:Ubiquitin:0.00;C11:Carbamidomethylation:1000.00;S12:Ubiquitin:0.00;T14:Ubiquitin:0.00	PEAKS DB	Midnolin OS=Homo sapiens OX=9606 GN=MIDN PE=1 SV=2
1	1	Q504T8	C.PEQ(+.98)MDC(+57.02)S(+114.04)PTAS(+114.04)SSASPGASTTSTPGASPAPR.S	Y	54.69	3218.37	31	1.1	1073.79	3	39.38	146600	1	14298	YS_CHI_532_126_MIDN.raw	1	1	231	261	Deamidation (NQ); Carbamidomethylation; Ubiquitin	Q3:Deamidation (NQ):1000.00;C6:Carbamidomethylation:1000.00;S7:Ubiquitin:0.00;S11:Ubiquitin:0.00	PEAKS DB	Midnolin OS=Homo sapiens OX=9606 GN=MIDN PE=1 SV=2
1	1	Q504T8	T.TC(+114.04)PEQMDC(+57.02)S(+114.04)PTASSSASPGASTTSTPGASPAPR.S	Y	54.29	3421.45	33	2.7	1141.49	3	39.62	24421	1	14464	YS_CHI_532_126_MIDN.raw	1	1	229	261	Ubiquitin; Carbamidomethylation	C2:Ubiquitin:0.00;C8:Carbamidomethylation:1000.00;S9:Ubiquitin:0.00	PEAKS DB	Midnolin OS=Homo sapiens OX=9606 GN=MIDN PE=1 SV=2
1	1	Q504T8	R.RDIGTILQILNDLLSATR.H	Y	53.93	2011.14	18	5.7	671.388	3	59.76	59302000	1	29137	YS_CHI_532_126_MIDN.raw	1	1	301	318			PEAKS DB	Midnolin OS=Homo sapiens OX=9606 GN=MIDN PE=1 SV=2
1	1	Q504T8	M.DC(+114.04)S(+114.04)PTAS(+114.04)SSASPGASTTSTPGASPAPR.S	Y	53.48	2789.22	27	-5	930.736	3	37.36	1082500	1	13198	YS_CHI_532_126_MIDN.raw	1	1	235	261	Ubiquitin	C2:Ubiquitin:0.00;S3:Ubiquitin:0.00;S7:Ubiquitin:0.00	PEAKS DB	Midnolin OS=Homo sapiens OX=9606 GN=MIDN PE=1 SV=2
1	1	Q504T8	P.EQMDC(+114.04)SPTASSSASPGASTTSTPGASPAPR.S	Y	52.21	2949.27	30	3.9	984.096	3	38.31	12883	1	13766	YS_CHI_532_126_MIDN.raw	1	1	232	261	Ubiquitin	C5:Ubiquitin:0.00	PEAKS DB	Midnolin OS=Homo sapiens OX=9606 GN=MIDN PE=1 SV=2
1	1	Q504T8	K.LTAAPSASLLQGQSQIR.M	Y	52.06	1739.95	17	10	870.987	2	56.08	81090000	1	26265	YS_CHI_532_126_MIDN.raw	4	4	355	371			PEAKS DB	Midnolin OS=Homo sapiens OX=9606 GN=MIDN PE=1 SV=2
1	1	Q504T8	R.SDSSSSGGGGSPSEASGL.G	Y	51.43	1524.62	18	5.8	763.316	2	27.68	6773300	1	8493	YS_CHI_532_126_MIDN.raw	1	1	427	444			PEAKS DB	Midnolin OS=Homo sapiens OX=9606 GN=MIDN PE=1 SV=2
1	1	Q504T8	D.C(+57.02)SPTASSSASPGASTTSTPGASPAPR.S	Y	50.75	2389.08	26	5.6	1195.55	2	32.3	1327900	1	10656	YS_CHI_532_126_MIDN.raw	1	1	236	261	Carbamidomethylation	C1:Carbamidomethylation:1000.00	PEAKS DB	Midnolin OS=Homo sapiens OX=9606 GN=MIDN PE=1 SV=2
1	1	Q504T8	T.TC(+114.04)PEQ(+.98)MDC(+114.04)SPTASSSASPGASTTSTPGASPAPR.S	Y	50.75	3365.41	33	4.4	1122.81	3	40.35	61503	1	14977	YS_CHI_532_126_MIDN.raw	1	1	229	261	Ubiquitin; Deamidation (NQ)	C2:Ubiquitin:0.00;Q5:Deamidation (NQ):1000.00;C8:Ubiquitin:0.00	PEAKS DB	Midnolin OS=Homo sapiens OX=9606 GN=MIDN PE=1 SV=2
1	1	Q504T8	R.HVLAAAAAAAAAR.G	Y	50.56	1162.66	13	3.8	582.335	2	59.53	21585000	1	28956	YS_CHI_532_126_MIDN.raw	2	2	167	179			PEAKS DB	Midnolin OS=Homo sapiens OX=9606 GN=MIDN PE=1 SV=2
1	1	Q504T8	P.EQM(+15.99)DC(+57.02)SPTASSSASPGASTTSTPGASPAPR.S	Y	50.44	2908.25	30	6.4	970.423	3	54.51	26599	1	25120	YS_CHI_532_126_MIDN.raw	1	1	232	261	Oxidation (M); Carbamidomethylation	M3:Oxidation (M):1000.00;C5:Carbamidomethylation:1000.00	PEAKS DB	Midnolin OS=Homo sapiens OX=9606 GN=MIDN PE=1 SV=2
1	1	Q504T8	E.QM(+15.99)DC(+114.04)S(+114.04)PTASSSASPGASTTSTPGASPAPR.S	Y	50.33	2950.27	29	6.1	984.43	3	38.21	11022	1	13766	YS_CHI_532_126_MIDN.raw	1	1	233	261	Oxidation (M); Ubiquitin	M2:Oxidation (M):1000.00;C4:Ubiquitin:0.00;S5:Ubiquitin:0.00	PEAKS DB	Midnolin OS=Homo sapiens OX=9606 GN=MIDN PE=1 SV=2
1	1	Q504T8	R.VPPVPTSPSPASPSPITA.G	Y	50.1	1700.9	18	6.5	851.457	2	54.45	17116000	1	24926	YS_CHI_532_126_MIDN.raw	1	1	201	218			PEAKS DB	Midnolin OS=Homo sapiens OX=9606 GN=MIDN PE=1 SV=2
1	1	Q504T8	E.QMDC(+57.02)S(+114.04)PTAS(+114.04)SSASPGASTTSTPGASPAPR.S	Y	49.87	2991.29	29	2.1	998.101	3	35.35	914410	1	12166	YS_CHI_532_126_MIDN.raw	1	1	233	261	Carbamidomethylation; Ubiquitin	C4:Carbamidomethylation:1000.00;S5:Ubiquitin:0.00;S9:Ubiquitin:0.00	PEAKS DB	Midnolin OS=Homo sapiens OX=9606 GN=MIDN PE=1 SV=2
1	1	Q504T8	R.VPPVPTSPSPASPSPITAGSF.R	Y	49.64	1992.02	21	8	997.02	2	58.65	2360800	1	28220	YS_CHI_532_126_MIDN.raw	2	2	201	221			PEAKS DB	Midnolin OS=Homo sapiens OX=9606 GN=MIDN PE=1 SV=2
1	1	Q504T8	R.MC(+57.02)KPPGDRLR.Q	Y	48.76	1228.62	10	3.7	410.545	3	59.53	14069000	1	28957	YS_CHI_532_126_MIDN.raw	1	1	372	381	Carbamidomethylation	C2:Carbamidomethylation:1000.00	PEAKS DB	Midnolin OS=Homo sapiens OX=9606 GN=MIDN PE=1 SV=2
1	1	Q504T8	R.C(+57.02)HAQC(+57.02)SPASPAPDLAPR.T	Y	48.66	1833.83	17	-9.8	917.905	2	45.54	4420.8	1	18635	YS_CHI_532_126_MIDN.raw	1	1	332	348	Carbamidomethylation	C1:Carbamidomethylation:1000.00;C5:Carbamidomethylation:1000.00	PEAKS DB	Midnolin OS=Homo sapiens OX=9606 GN=MIDN PE=1 SV=2
1	1	Q504T8	K.ERLALLHKDTR.L	Y	47.17	1350.77	11	6.7	451.265	3	59.59	2721300	1	29014	YS_CHI_532_126_MIDN.raw	1	1	69	79			PEAKS DB	Midnolin OS=Homo sapiens OX=9606 GN=MIDN PE=1 SV=2
1	1	Q504T8	E.Q(+.98)MDC(+114.04)SPT(+114.04)ASSSASPGASTTSTPGASPAPR.S	Y	47.02	2935.26	29	6	979.426	3	35.31	201180	1	12182	YS_CHI_532_126_MIDN.raw	1	1	233	261	Deamidation (NQ); Ubiquitin	Q1:Deamidation (NQ):1000.00;C4:Ubiquitin:0.00;T7:Ubiquitin:0.00	PEAKS DB	Midnolin OS=Homo sapiens OX=9606 GN=MIDN PE=1 SV=2
1	1	Q504T8	C.PEQ(+.98)M(+15.99)DC(+57.02)S(+114.04)PTASSSASPGASTTSTPGASPAPR.S	Y	46.34	3120.32	31	-9.4	1041.1	3	30.88	0	1	10037	YS_CHI_532_126_MIDN.raw	0	0	231	261	Deamidation (NQ); Oxidation (M); Carbamidomethylation; Ubiquitin	Q3:Deamidation (NQ):1000.00;M4:Oxidation (M):1000.00;C6:Carbamidomethylation:1000.00;S7:Ubiquitin:0.00	PEAKS DB	Midnolin OS=Homo sapiens OX=9606 GN=MIDN PE=1 SV=2
1	1	Q504T8	C.PEQMDC(+57.02)S(+114.04)PT(+114.04)ASSSASPGASTTSTPGASPAPR.S	Y	45.98	3217.39	31	-3.5	1073.46	3	39.21	0	1	14272	YS_CHI_532_126_MIDN.raw	0	0	231	261	Carbamidomethylation; Ubiquitin	C6:Carbamidomethylation:1000.00;S7:Ubiquitin:0.00;T9:Ubiquitin:0.00	PEAKS DB	Midnolin OS=Homo sapiens OX=9606 GN=MIDN PE=1 SV=2
1	1	Q504T8	L.T(+114.04)AAPSASLLQGQSQIR.M	Y	45.95	1740.91	16	1.3	871.459	2	55.91	580410	1	26091	YS_CHI_532_126_MIDN.raw	2	2	356	371	Ubiquitin	T1:Ubiquitin:61.69	PEAKS DB	Midnolin OS=Homo sapiens OX=9606 GN=MIDN PE=1 SV=2
1	1	Q504T8	E.QMDC(+114.04)SPT(+114.04)ASSSASPGASTTSTPGASPAPR.S	Y	45.18	2934.27	29	-0.6	979.092	3	35.18	0	1	12182	YS_CHI_532_126_MIDN.raw	0	0	233	261	Ubiquitin	C4:Ubiquitin:0.00;T7:Ubiquitin:0.00	PEAKS DB	Midnolin OS=Homo sapiens OX=9606 GN=MIDN PE=1 SV=2
1	1	Q504T8	Q.MDC(+114.04)SPT(+114.04)ASSSASPGASTTSTPGASPAPR.S	Y	44.94	2806.21	28	5.4	936.411	3	37.34	425820	1	13196	YS_CHI_532_126_MIDN.raw	1	1	234	261	Ubiquitin	C3:Ubiquitin:0.00;T6:Ubiquitin:0.00	PEAKS DB	Midnolin OS=Homo sapiens OX=9606 GN=MIDN PE=1 SV=2
1	1	Q504T8	V.PT(+114.04)SPSPASPSPITAGSFR.S	Y	44.74	1869.92	18	0.3	935.963	2	56.72	189060	1	26651	YS_CHI_532_126_MIDN.raw	1	1	205	222	Ubiquitin	T2:Ubiquitin:9.34	PEAKS DB	Midnolin OS=Homo sapiens OX=9606 GN=MIDN PE=1 SV=2
1	1	Q504T8	S.SASPGASTTSTPGASPAPR.S	Y	44.74	1698.82	19	5.4	850.416	2	20.65	0	1	5855	YS_CHI_532_126_MIDN.raw	0	0	243	261			PEAKS DB	Midnolin OS=Homo sapiens OX=9606 GN=MIDN PE=1 SV=2
1	1	Q504T8	R.SDSSSSGGGGSPSEASGLG.L	Y	44.19	1581.64	19	6.1	791.827	2	22.17	5946800	1	6421	YS_CHI_532_126_MIDN.raw	1	1	427	445			PEAKS DB	Midnolin OS=Homo sapiens OX=9606 GN=MIDN PE=1 SV=2
1	1	Q504T8	C.S(+114.04)PTASSSASPGASTTSTPGASPAPR.S	Y	43.99	2343.09	25	0.5	1172.55	2	30.55	0	1	9918	YS_CHI_532_126_MIDN.raw	0	0	237	261	Ubiquitin	S1:Ubiquitin:0.00	PEAKS DB	Midnolin OS=Homo sapiens OX=9606 GN=MIDN PE=1 SV=2
1	1	Q504T8	S.SSASPGASTTSTPGASPAPR.S	Y	43.41	1785.85	20	4.7	893.931	2	29.48	0	1	9429	YS_CHI_532_126_MIDN.raw	0	0	242	261			PEAKS DB	Midnolin OS=Homo sapiens OX=9606 GN=MIDN PE=1 SV=2
1	1	Q504T8	S.HAASTTC(+57.02)PEQ(+.98)MDC(+57.02)SPTASSSASPGASTTSTPGASPAPR.S	Y	43.15	3718.58	38	5.3	930.651	4	58.91	0	1	28456	YS_CHI_532_126_MIDN.raw	0	0	224	261	Carbamidomethylation; Deamidation (NQ)	C7:Carbamidomethylation:1000.00;Q10:Deamidation (NQ):1000.00;C13:Carbamidomethylation:1000.00	PEAKS DB	Midnolin OS=Homo sapiens OX=9606 GN=MIDN PE=1 SV=2
1	1	Q504T8	A.SPGASTTSTPGASPAPR.S	Y	43.06	1540.75	17	9.3	771.384	2	25.53	0	1	7650	YS_CHI_532_126_MIDN.raw	0	0	245	261			PEAKS DB	Midnolin OS=Homo sapiens OX=9606 GN=MIDN PE=1 SV=2
1	1	Q504T8	K.LQEFGVGDGSK.L	Y	42.46	1135.55	11	7.5	568.784	2	59.87	16670000	1	29267	YS_CHI_532_126_MIDN.raw	2	2	85	95			PEAKS DB	Midnolin OS=Homo sapiens OX=9606 GN=MIDN PE=1 SV=2
1	1	Q504T8	K.LTAAPSASLLQGQSQI.R	Y	42.05	1583.85	16	8.1	792.935	2	58.62	207920	1	28218	YS_CHI_532_126_MIDN.raw	1	1	355	370			PEAKS DB	Midnolin OS=Homo sapiens OX=9606 GN=MIDN PE=1 SV=2
1	1	Q504T8	R.VPPVPT(+114.04)SPSPASPSPITAGSFR.S	Y	41.86	2262.16	22	0.6	755.058	3	58.65	2009300	1	28239	YS_CHI_532_126_MIDN.raw	2	2	201	222	Ubiquitin	T6:Ubiquitin:14.02	PEAKS DB	Midnolin OS=Homo sapiens OX=9606 GN=MIDN PE=1 SV=2
1	1	Q504T8	G.AS(+114.04)TTSTPGASPAPR.S	Y	41.79	1413.68	14	-3.1	707.843	2	27.1	2657400	1	8240	YS_CHI_532_126_MIDN.raw	1	1	248	261	Ubiquitin	S2:Ubiquitin:24.44	PEAKS DB	Midnolin OS=Homo sapiens OX=9606 GN=MIDN PE=1 SV=2
1	1	Q504T8	K.LTAAPSASLLQGQ.S	Y	41.39	1255.68	13	5.4	628.846	2	56.65	20536000	1	26979	YS_CHI_532_126_MIDN.raw	1	1	355	367			PEAKS DB	Midnolin OS=Homo sapiens OX=9606 GN=MIDN PE=1 SV=2
1	1	Q504T8	R.VPPVPTSPSPASPSPIT.A	Y	41.38	1629.86	17	5.4	815.938	2	53.36	3709300	1	24357	YS_CHI_532_126_MIDN.raw	1	1	201	217			PEAKS DB	Midnolin OS=Homo sapiens OX=9606 GN=MIDN PE=1 SV=2
1	1	Q504T8	C.S(+114.04)PASPAPDLAPR.T	Y	40.86	1291.65	12	-2.8	646.828	2	48.58	9552100	1	20708	YS_CHI_532_126_MIDN.raw	1	1	337	348	Ubiquitin	S1:Ubiquitin:67.82	PEAKS DB	Midnolin OS=Homo sapiens OX=9606 GN=MIDN PE=1 SV=2
1	1	Q504T8	R.VPPVPTSPSPASPS.P	Y	40.56	1318.68	14	6.6	660.346	2	42.97	16009000	1	16694	YS_CHI_532_126_MIDN.raw	1	1	201	214			PEAKS DB	Midnolin OS=Homo sapiens OX=9606 GN=MIDN PE=1 SV=2
1	1	Q504T8	P.GASTTSTPGASPAPR.S	Y	39.77	1356.66	15	-3.1	679.333	2	28.86	1253600	1	9136	YS_CHI_532_126_MIDN.raw	2	2	247	261			PEAKS DB	Midnolin OS=Homo sapiens OX=9606 GN=MIDN PE=1 SV=2
1	1	Q504T8	C.PEQ(+.98)MDC(+57.02)S(+114.04)PT(+114.04)ASSSASPGASTTSTPGASPAPR.S	Y	39.74	3218.37	31	1.1	1073.79	3	39.38	146600	1	14288	YS_CHI_532_126_MIDN.raw	1	1	231	261	Deamidation (NQ); Carbamidomethylation; Ubiquitin	Q3:Deamidation (NQ):1000.00;C6:Carbamidomethylation:1000.00;S7:Ubiquitin:0.00;T9:Ubiquitin:0.00	PEAKS DB	Midnolin OS=Homo sapiens OX=9606 GN=MIDN PE=1 SV=2
1	1	Q504T8	R.GDPSIASPVSSP.C	Y	39.63	1112.53	12	4.9	557.274	2	44.56	70103000	1	18075	YS_CHI_532_126_MIDN.raw	1	1	180	191			PEAKS DB	Midnolin OS=Homo sapiens OX=9606 GN=MIDN PE=1 SV=2
1	1	Q504T8	R.YDLAVPPDETVEGLR.K	Y	39.34	1672.83	15	6.4	837.423	2	59.9	275810	1	29212	YS_CHI_532_126_MIDN.raw	2	2	43	57			PEAKS DB	Midnolin OS=Homo sapiens OX=9606 GN=MIDN PE=1 SV=2
1	1	Q504T8	R.VPPVPTSPSPAS.P	Y	39.32	1134.59	12	5.6	568.303	2	42.41	15290000	1	16318	YS_CHI_532_126_MIDN.raw	1	1	201	212			PEAKS DB	Midnolin OS=Homo sapiens OX=9606 GN=MIDN PE=1 SV=2
1	1	Q504T8	K.LTLVPTVEAGLMSQASRPEQSVMQALESLTETQVSDFLSGRSPLTLALR.V	Y	39.1	5256.74	49	6.8	1052.36	5	59.59	1398300	1	29016	YS_CHI_532_126_MIDN.raw	1	1	96	144			PEAKS DB	Midnolin OS=Homo sapiens OX=9606 GN=MIDN PE=1 SV=2
1	1	Q504T8	P.EQ(+.98)MDC(+57.02)SPT(+114.04)ASSSASPGASTTSTPGASPAPR.S	Y	38.72	3007.28	30	-2	1003.43	3	27.12	0	1	8310	YS_CHI_532_126_MIDN.raw	0	0	232	261	Deamidation (NQ); Carbamidomethylation; Ubiquitin	Q2:Deamidation (NQ):1000.00;C5:Carbamidomethylation:1000.00;T8:Ubiquitin:0.00	PEAKS DB	Midnolin OS=Homo sapiens OX=9606 GN=MIDN PE=1 SV=2
1	1	Q504T8	C.SPTAS(+114.04)SSASPGASTTSTPGASPAPR.S	Y	38.62	2343.09	25	0.1	782.034	3	30.56	214320	1	9906	YS_CHI_532_126_MIDN.raw	1	1	237	261	Ubiquitin	S5:Ubiquitin:0.00	PEAKS DB	Midnolin OS=Homo sapiens OX=9606 GN=MIDN PE=1 SV=2
1	1	Q504T8	S.PASPAPDLAPR.T	Y	38.23	1090.58	11	5.4	546.296	2	48.58	654030	1	20624	YS_CHI_532_126_MIDN.raw	3	3	338	348			PEAKS DB	Midnolin OS=Homo sapiens OX=9606 GN=MIDN PE=1 SV=2
1	1	Q504T8	S.PGASTTSTPGASPAPR.S	Y	37.79	1453.72	16	7.7	727.867	2	25.52	0	1	7644	YS_CHI_532_126_MIDN.raw	0	0	246	261			PEAKS DB	Midnolin OS=Homo sapiens OX=9606 GN=MIDN PE=1 SV=2
1	1	Q504T8	R.VPPVPTSPSPASPSP.I	Y	37.73	1415.73	15	6.3	708.872	2	46.21	1839900	1	19140	YS_CHI_532_126_MIDN.raw	1	1	201	215			PEAKS DB	Midnolin OS=Homo sapiens OX=9606 GN=MIDN PE=1 SV=2
1	1	Q504T8	R.VPPVPTSPSPA.S	Y	37.47	1047.56	11	4.8	524.787	2	44.84	19316000	1	18121	YS_CHI_532_126_MIDN.raw	1	1	201	211			PEAKS DB	Midnolin OS=Homo sapiens OX=9606 GN=MIDN PE=1 SV=2
1	1	Q504T8	R.VPPVPTSPSPASPSPI.T	Y	37.31	1528.81	16	7	765.415	2	55.94	1035100	1	26330	YS_CHI_532_126_MIDN.raw	1	1	201	216			PEAKS DB	Midnolin OS=Homo sapiens OX=9606 GN=MIDN PE=1 SV=2
1	1	Q504T8	H.AQC(+114.04)SPASPAPDLAPR.T	Y	37.08	1593.76	15	-1.5	797.88	2	47.86	233990	1	20250	YS_CHI_532_126_MIDN.raw	2	2	334	348	Ubiquitin	C3:Ubiquitin:23.10	PEAKS DB	Midnolin OS=Homo sapiens OX=9606 GN=MIDN PE=1 SV=2
1	1	Q504T8	P.EQ(+.98)MDC(+57.02)S(+114.04)PT(+114.04)ASSSASPGASTTSTPGASPAPR.S	Y	36.95	3121.32	30	-1.8	1041.44	3	38.75	14509	1	14058	YS_CHI_532_126_MIDN.raw	1	1	232	261	Deamidation (NQ); Carbamidomethylation; Ubiquitin	Q2:Deamidation (NQ):1000.00;C5:Carbamidomethylation:1000.00;S6:Ubiquitin:0.00;T8:Ubiquitin:0.00	PEAKS DB	Midnolin OS=Homo sapiens OX=9606 GN=MIDN PE=1 SV=2
1	1	Q504T8	A.APS(+114.04)ASLLQGQSQIR.M	Y	36.9	1568.83	14	0.1	785.416	2	56.79	348280	1	26830	YS_CHI_532_126_MIDN.raw	2	2	358	371	Ubiquitin	S3:Ubiquitin:32.28	PEAKS DB	Midnolin OS=Homo sapiens OX=9606 GN=MIDN PE=1 SV=2
1	1	Q504T8	P.EQM(+15.99)DC(+57.02)S(+114.04)PTAS(+114.04)SSASPGASTTSTPGASPAPR.S	Y	36.86	3136.33	30	0.9	1046.45	3	38.21	34307	1	13706	YS_CHI_532_126_MIDN.raw	1	1	232	261	Oxidation (M); Carbamidomethylation; Ubiquitin	M3:Oxidation (M):1000.00;C5:Carbamidomethylation:1000.00;S6:Ubiquitin:0.00;S10:Ubiquitin:0.00	PEAKS DB	Midnolin OS=Homo sapiens OX=9606 GN=MIDN PE=1 SV=2
1	1	Q504T8	R.VPPVPTSPSPASP.S	Y	36.73	1231.64	13	6	616.83	2	46.5	4703600	1	19299	YS_CHI_532_126_MIDN.raw	1	1	201	213			PEAKS DB	Midnolin OS=Homo sapiens OX=9606 GN=MIDN PE=1 SV=2
1	1	Q504T8	Q.C(+57.02)SPASPAPDLAPR.T	Y	34.86	1337.64	13	6.7	669.828	2	50.1	679640	1	22017	YS_CHI_532_126_MIDN.raw	1	1	336	348	Carbamidomethylation	C1:Carbamidomethylation:1000.00	PEAKS DB	Midnolin OS=Homo sapiens OX=9606 GN=MIDN PE=1 SV=2
1	1	Q504T8	A.PSASLLQGQSQIR.M	Y	34.62	1383.75	13	5.9	692.881	2	58.95	280730	1	28414	YS_CHI_532_126_MIDN.raw	1	1	359	371			PEAKS DB	Midnolin OS=Homo sapiens OX=9606 GN=MIDN PE=1 SV=2
1	1	Q504T8	R.LALLHKDTR.L	Y	34.43	1065.63	9	5.1	356.217	3	59.6	0	1	28983	YS_CHI_532_126_MIDN.raw	0	0	71	79			PEAKS DB	Midnolin OS=Homo sapiens OX=9606 GN=MIDN PE=1 SV=2
1	1	Q504T8	K.LTAAPSASLLQGQSQ.I	Y	34.29	1470.77	15	7	736.392	2	54.75	8436000	1	25108	YS_CHI_532_126_MIDN.raw	1	1	355	369			PEAKS DB	Midnolin OS=Homo sapiens OX=9606 GN=MIDN PE=1 SV=2
1	1	Q504T8	M.DC(+57.02)S(+114.04)PTAS(+114.04)SSASPGASTTSTPGASPAPR.S	Y	34.16	2732.19	27	-6.7	911.727	3	34.85	0	1	11991	YS_CHI_532_126_MIDN.raw	0	0	235	261	Carbamidomethylation; Ubiquitin	C2:Carbamidomethylation:1000.00;S3:Ubiquitin:0.00;S7:Ubiquitin:0.00	PEAKS DB	Midnolin OS=Homo sapiens OX=9606 GN=MIDN PE=1 SV=2
1	1	Q504T8	L.ALLHKDTR.L	Y	33.72	952.545	8	4.2	477.279	2	59.56	964650	1	29001	YS_CHI_532_126_MIDN.raw	1	1	72	79			PEAKS DB	Midnolin OS=Homo sapiens OX=9606 GN=MIDN PE=1 SV=2
1	1	Q504T8	C.PEQ(+.98)MDC(+57.02)SPTASSSASPGASTTSTPGASPAPR.S	Y	32.85	2990.29	31	7.8	997.772	3	41.56	9877.8	1	15801	YS_CHI_532_126_MIDN.raw	1	1	231	261	Deamidation (NQ); Carbamidomethylation	Q3:Deamidation (NQ):1000.00;C6:Carbamidomethylation:1000.00	PEAKS DB	Midnolin OS=Homo sapiens OX=9606 GN=MIDN PE=1 SV=2
1	1	Q504T8	A.ASTTC(+57.02)PEQMDC(+57.02)SPTASSSASPGASTTSTPGASPAPR.S	Y	32.11	3509.5	36	7.2	1170.84	3	39.77	39748	1	14609	YS_CHI_532_126_MIDN.raw	1	1	226	261	Carbamidomethylation	C5:Carbamidomethylation:1000.00;C11:Carbamidomethylation:1000.00	PEAKS DB	Midnolin OS=Homo sapiens OX=9606 GN=MIDN PE=1 SV=2
1	1	Q504T8	E.Q(+.98)MDC(+57.02)SPTASSSASPGASTTSTPGASPAPR.S	Y	32.06	2764.19	29	1.2	922.4	3	36.59	1897.7	1	12880	YS_CHI_532_126_MIDN.raw	1	1	233	261	Deamidation (NQ); Carbamidomethylation	Q1:Deamidation (NQ):1000.00;C4:Carbamidomethylation:1000.00	PEAKS DB	Midnolin OS=Homo sapiens OX=9606 GN=MIDN PE=1 SV=2
1	1	Q504T8	D.C(+57.02)SPT(+114.04)ASSSASPGASTTSTPGASPAPR.S	Y	31.79	2503.12	26	-5	835.373	3	54.62	25728	1	25189	YS_CHI_532_126_MIDN.raw	1	1	236	261	Carbamidomethylation; Ubiquitin	C1:Carbamidomethylation:1000.00;T4:Ubiquitin:0.00	PEAKS DB	Midnolin OS=Homo sapiens OX=9606 GN=MIDN PE=1 SV=2
1	1	Q504T8	V.PPVPT(+114.04)SPSPASPSPITAGSFR.S	Y	31.68	2163.1	21	1.1	1082.55	2	58.43	72380	1	28109	YS_CHI_532_126_MIDN.raw	1	1	202	222	Ubiquitin	T5:Ubiquitin:17.01	PEAKS DB	Midnolin OS=Homo sapiens OX=9606 GN=MIDN PE=1 SV=2
1	1	Q504T8	H.AASTTC(+57.02)PEQ(+.98)MDC(+114.04)S(+114.04)PTASSSASPGASTTSTPGASPAPR.S	Y	31.24	3752.58	37	4.3	939.152	4	58.85	33218	1	28417	YS_CHI_532_126_MIDN.raw	1	1	225	261	Carbamidomethylation; Deamidation (NQ); Ubiquitin	C6:Carbamidomethylation:1000.00;Q9:Deamidation (NQ):1000.00;C12:Ubiquitin:0.00;S13:Ubiquitin:0.00	PEAKS DB	Midnolin OS=Homo sapiens OX=9606 GN=MIDN PE=1 SV=2
1	1	Q504T8	P.EQMDC(+114.04)S(+114.04)PTAS(+114.04)SSASPGASTTSTPGASPAPR.S	Y	31.06	3177.36	30	-2.3	1060.12	3	44.11	110340	1	17523	YS_CHI_532_126_MIDN.raw	1	1	232	261	Ubiquitin	C5:Ubiquitin:0.00;S6:Ubiquitin:0.00;S10:Ubiquitin:0.00	PEAKS DB	Midnolin OS=Homo sapiens OX=9606 GN=MIDN PE=1 SV=2
1	1	Q504T8	R.VPPVPTSPSP.A	Y	31.03	976.523	10	6.2	489.269	2	45.38	1022300	1	18588	YS_CHI_532_126_MIDN.raw	1	1	201	210			PEAKS DB	Midnolin OS=Homo sapiens OX=9606 GN=MIDN PE=1 SV=2
1	1	Q504T8	T.SPS(+114.04)PASPSPITAGSFR.S	Y	30.2	1671.82	16	0.4	836.914	2	55.85	355020	1	26044	YS_CHI_532_126_MIDN.raw	1	1	207	222	Ubiquitin	S3:Ubiquitin:0.00	PEAKS DB	Midnolin OS=Homo sapiens OX=9606 GN=MIDN PE=1 SV=2
1	1	Q504T8	C.PEQ(+.98)M(+15.99)DC(+114.04)SPTASSSASPGASTTSTPGASPAPR.S	Y	29.91	3063.3	31	1	1022.1	3	44.75	13599	1	17997	YS_CHI_532_126_MIDN.raw	1	1	231	261	Deamidation (NQ); Oxidation (M); Ubiquitin	Q3:Deamidation (NQ):1000.00;M4:Oxidation (M):1000.00;C6:Ubiquitin:0.00	PEAKS DB	Midnolin OS=Homo sapiens OX=9606 GN=MIDN PE=1 SV=2
1	1	Q504T8	S.PAPDLAPR.T	Y	29.63	835.455	8	6.4	418.735	2	48.65	0	1	20696	YS_CHI_532_126_MIDN.raw	0	0	341	348			PEAKS DB	Midnolin OS=Homo sapiens OX=9606 GN=MIDN PE=1 SV=2
1	1	Q504T8	S.PS(+114.04)PAS(+114.04)PSPITAGSFR.S	Y	29.26	1698.83	15	-2.9	850.416	2	59.08	0	1	28580	YS_CHI_532_126_MIDN.raw	0	0	208	222	Ubiquitin	S2:Ubiquitin:10.19;S5:Ubiquitin:14.04	PEAKS DB	Midnolin OS=Homo sapiens OX=9606 GN=MIDN PE=1 SV=2
1	1	Q504T8	A.QC(+57.02)S(+114.04)PASPAPDLAPR.T	Y	29.04	1579.74	14	6.8	790.879	2	44.99	0	1	18206	YS_CHI_532_126_MIDN.raw	0	0	335	348	Carbamidomethylation; Ubiquitin	C2:Carbamidomethylation:1000.00;S3:Ubiquitin:28.36	PEAKS DB	Midnolin OS=Homo sapiens OX=9606 GN=MIDN PE=1 SV=2
1	1	Q504T8	E.QMDC(+57.02)SPTASSSASPGASTTSTPGASPAPR.S	Y	28.54	2763.21	29	4.7	922.076	3	35.36	116220	1	12279	YS_CHI_532_126_MIDN.raw	1	1	233	261	Carbamidomethylation	C4:Carbamidomethylation:1000.00	PEAKS DB	Midnolin OS=Homo sapiens OX=9606 GN=MIDN PE=1 SV=2
1	1	Q504T8	R.GDPSIASPVS.S	Y	28.35	928.45	10	4.4	465.232	2	41.67	2992800	1	15795	YS_CHI_532_126_MIDN.raw	1	1	180	189			PEAKS DB	Midnolin OS=Homo sapiens OX=9606 GN=MIDN PE=1 SV=2
1	1	Q504T8	R.GAPGGAC(+57.02)ELGPAAEAA.P	Y	28.02	1397.62	16	5.6	699.819	2	44.96	1777500	1	18244	YS_CHI_532_126_MIDN.raw	1	1	14	29	Carbamidomethylation	C7:Carbamidomethylation:1000.00	PEAKS DB	Midnolin OS=Homo sapiens OX=9606 GN=MIDN PE=1 SV=2
1	1	Q504T8	P.EQM(+15.99)DC(+57.02)S(+114.04)PT(+114.04)ASSSASPGASTTSTPGASPAPR.S	Y	27.75	3136.33	30	0.3	1046.45	3	40.49	0	1	15068	YS_CHI_532_126_MIDN.raw	0	0	232	261	Oxidation (M); Carbamidomethylation; Ubiquitin	M3:Oxidation (M):1000.00;C5:Carbamidomethylation:1000.00;S6:Ubiquitin:0.00;T8:Ubiquitin:0.00	PEAKS DB	Midnolin OS=Homo sapiens OX=9606 GN=MIDN PE=1 SV=2
1	1	Q504T8	T.C(+57.02)PEQ(+.98)MDC(+57.02)S(+114.04)PTAS(+114.04)SSASPGASTTSTPGASPAPR.S	Y	27.21	3378.4	32	8.4	1127.14	3	38.39	0	1	13819	YS_CHI_532_126_MIDN.raw	0	0	230	261	Carbamidomethylation; Deamidation (NQ); Ubiquitin	C1:Carbamidomethylation:1000.00;Q4:Deamidation (NQ):1000.00;C7:Carbamidomethylation:1000.00;S8:Ubiquitin:0.00;S12:Ubiquitin:0.00	PEAKS DB	Midnolin OS=Homo sapiens OX=9606 GN=MIDN PE=1 SV=2
1	1	Q504T8	S.T(+114.04)TC(+114.04)PEQMDC(+57.02)SPTASSSASPGASTTSTPGASPAPR.S	Y	26.51	3522.49	34	8.5	1175.17	3	41.25	0	1	15568	YS_CHI_532_126_MIDN.raw	0	0	228	261	Ubiquitin; Carbamidomethylation	T1:Ubiquitin:0.00;C3:Ubiquitin:0.00;C9:Carbamidomethylation:1000.00	PEAKS DB	Midnolin OS=Homo sapiens OX=9606 GN=MIDN PE=1 SV=2
1	1	Q504T8	Q.MDC(+114.04)S(+114.04)PT(+114.04)ASSSASPGASTTSTPGASPAPR.S	Y	26.33	2920.26	28	2.1	974.423	3	33.38	37165	1	11201	YS_CHI_532_126_MIDN.raw	1	1	234	261	Ubiquitin	C3:Ubiquitin:0.00;S4:Ubiquitin:0.00;T6:Ubiquitin:0.00	PEAKS DB	Midnolin OS=Homo sapiens OX=9606 GN=MIDN PE=1 SV=2
1	1	Q504T8	A.PSAS(+114.04)LLQGQSQIR.M	Y	26.25	1497.79	13	8	749.904	2	54.94	516250	1	25317	YS_CHI_532_126_MIDN.raw	1	1	359	371	Ubiquitin	S4:Ubiquitin:26.31	PEAKS DB	Midnolin OS=Homo sapiens OX=9606 GN=MIDN PE=1 SV=2
1	1	Q504T8	A.PDLAPRTTSC(+57.02)EKLTAAPSASLLQGQSQIR.M	Y	26.14	3095.6	29	-1.6	1032.87	3	59.13	0	1	28621	YS_CHI_532_126_MIDN.raw	0	0	343	371	Carbamidomethylation	C10:Carbamidomethylation:1000.00	PEAKS DB	Midnolin OS=Homo sapiens OX=9606 GN=MIDN PE=1 SV=2
1	1	Q504T8	T.C(+57.02)PEQMDC(+57.02)SPT(+114.04)ASSSASPGASTTSTPGASPAPR.S	Y	25.46	3263.38	32	-5.8	1088.79	3	35.51	0	1	12362	YS_CHI_532_126_MIDN.raw	0	0	230	261	Carbamidomethylation; Ubiquitin	C1:Carbamidomethylation:1000.00;C7:Carbamidomethylation:1000.00;T10:Ubiquitin:0.00	PEAKS DB	Midnolin OS=Homo sapiens OX=9606 GN=MIDN PE=1 SV=2
1	1	Q504T8	R.SDSSSSGGGGSPSEAS(+114.04)GLGL.D	Y	25.43	1808.77	20	6.4	905.391	2	41	5739000	1	15546	YS_CHI_532_126_MIDN.raw	1	1	427	446	Ubiquitin	S16:Ubiquitin:26.52	PEAKS DB	Midnolin OS=Homo sapiens OX=9606 GN=MIDN PE=1 SV=2
1	1	Q504T8	T.PGASPAPR.S	Y	25.41	751.398	8	9.4	376.707	2	58.85	263470	1	28444	YS_CHI_532_126_MIDN.raw	1	1	254	261			PEAKS DB	Midnolin OS=Homo sapiens OX=9606 GN=MIDN PE=1 SV=2
1	1	Q504T8	R.GDPSIASPVSS.P	Y	25.31	1015.48	11	4.8	508.748	2	39.87	3038500	1	14737	YS_CHI_532_126_MIDN.raw	1	1	180	190			PEAKS DB	Midnolin OS=Homo sapiens OX=9606 GN=MIDN PE=1 SV=2
1	1	Q504T8	C.PEQMDC(+57.02)S(+114.04)PTASSSASPGASTTSTPGASPAPR.S	Y	25.25	3103.35	31	-8.5	1035.44	3	19.62	0	1	5520	YS_CHI_532_126_MIDN.raw	0	0	231	261	Carbamidomethylation; Ubiquitin	C6:Carbamidomethylation:1000.00;S7:Ubiquitin:0.00	PEAKS DB	Midnolin OS=Homo sapiens OX=9606 GN=MIDN PE=1 SV=2
1	1	Q504T8	M.PPSLAQLR.C	Y	25.1	880.513	8	7.5	441.265	2	58.78	247780	1	28371	YS_CHI_532_126_MIDN.raw	1	1	324	331			PEAKS DB	Midnolin OS=Homo sapiens OX=9606 GN=MIDN PE=1 SV=2
1	1	Q504T8	R.GAPGGAC(+57.02)ELGPAAEAAPM(+15.99).S	Y	24.44	1641.71	18	5.8	821.864	2	51.92	2736300	1	23341	YS_CHI_532_126_MIDN.raw	1	1	14	31	Carbamidomethylation; Oxidation (M)	C7:Carbamidomethylation:1000.00;M18:Oxidation (M):1000.00	PEAKS DB	Midnolin OS=Homo sapiens OX=9606 GN=MIDN PE=1 SV=2
1	1	Q504T8	R.VPPVPTSPS.P	Y	24.2	879.47	9	5.5	440.742	2	40.7	1792200	1	15209	YS_CHI_532_126_MIDN.raw	1	1	201	209			PEAKS DB	Midnolin OS=Homo sapiens OX=9606 GN=MIDN PE=1 SV=2
8	3	P62987	K.TITLEVEPSDTIENVK.A	Y	35.18	1786.92	16	4.5	894.466	2	59.93	154180	1	29239	YS_CHI_532_126_MIDN.raw	1	1	12	27			PEAKS DB	Ubiquitin-ribosomal protein eL40 fusion protein OS=Homo sapiens OX=9606 GN=UBA52 PE=1 SV=2
8	4	P62979	K.TITLEVEPSDTIENVK.A	Y	35.18	1786.92	16	4.5	894.466	2	59.93	154180	1	29239	YS_CHI_532_126_MIDN.raw	1	1	12	27			PEAKS DB	Ubiquitin-ribosomal protein eS31 fusion protein OS=Homo sapiens OX=9606 GN=RPS27A PE=1 SV=2
8	5	P0CG47	K.TITLEVEPSDTIENVK.A	Y	35.18	1786.92	16	4.5	894.466	2	59.93	154180	1	29239	YS_CHI_532_126_MIDN.raw	1	1	12	27			PEAKS DB	Polyubiquitin-B OS=Homo sapiens OX=9606 GN=UBB PE=1 SV=1
8	6	P0CG48	K.TITLEVEPSDTIENVK.A	Y	35.18	1786.92	16	4.5	894.466	2	59.93	154180	1	29239	YS_CHI_532_126_MIDN.raw	1	1	12	27			PEAKS DB	Polyubiquitin-C OS=Homo sapiens OX=9606 GN=UBC PE=1 SV=3
5	7	Q8NHQ8	K.VK(+114.04)GEIDIQGQQSLR.L	Y	31.01	1683.89	14	-3.5	842.945	2	57.26	39566	1	27197	YS_CHI_532_126_MIDN.raw	1	1	298	311	Ubiquitin	K2:Ubiquitin:32.22	PEAKS DB	Ras association domain-containing protein 8 OS=Homo sapiens OX=9606 GN=RASSF8 PE=1 SV=2
9	9	P07477	K.IVGGYN(+.98)C(+114.04)EEN(+.98)SVPYQVSLNSG.Y	Y	29.72	2344.02	21	4.3	1173.01	2	58.45	428380	1	28105	YS_CHI_532_126_MIDN.raw	1	1	24	44	Deamidation (NQ); Ubiquitin	N6:Deamidation (NQ):34.08;C7:Ubiquitin:0.00;N10:Deamidation (NQ):45.16	PEAKS DB	Serine protease 1 OS=Homo sapiens OX=9606 GN=PRSS1 PE=1 SV=1
2	573	Q9HBM0	R.MC(+114.04)YQ(+.98)C(+57.02)ESEDEPQADGSGLTTAPPT(+114.04)PR.D	Y	28.71	3068.24	26	5.1	1023.75	3	19.7	50976	1	5528	YS_CHI_532_126_MIDN.raw	1	1	690	715	Ubiquitin; Deamidation (NQ); Carbamidomethylation	C2:Ubiquitin:0.00;Q4:Deamidation (NQ):0.00;C5:Carbamidomethylation:1000.00;T24:Ubiquitin:11.12	PEAKS DB	Vezatin OS=Homo sapiens OX=9606 GN=VEZT PE=1 SV=3
2	573	Q9HBM0	R.M(+15.99)C(+57.02)YQC(+57.02)ES(+114.04)EDEPQADGSGLTTAPPT(+114.04)PR.D	Y	28.7	3140.28	26	3	1047.76	3	30.96	0	1	10076	YS_CHI_532_126_MIDN.raw	0	0	690	715	Oxidation (M); Carbamidomethylation; Ubiquitin	M1:Oxidation (M):1000.00;C2:Carbamidomethylation:1000.00;C5:Carbamidomethylation:1000.00;S7:Ubiquitin:7.81;T24:Ubiquitin:11.12	PEAKS DB	Vezatin OS=Homo sapiens OX=9606 GN=VEZT PE=1 SV=3
11	6872	O00570	M(+42.01)(+15.99)YS(+114.04)M.M	Y	28.12	702.235	4	-4.5	352.121	2	27.61	0	1	8535	YS_CHI_532_126_MIDN.raw	0	0	1	4	Acetylation (Protein N-term); Oxidation (M); Ubiquitin	M1:Acetylation (Protein N-term):1000.00;M1:Oxidation (M):22.45;S3:Ubiquitin:1000.00	PEAKS DB	Transcription factor SOX-1 OS=Homo sapiens OX=9606 GN=SOX1 PE=1 SV=2
10	594	Q6P444	K.QNPAANK.T	Y	27.69	741.377	7	5.9	371.696	2	53.43	5213900	1	24165	YS_CHI_532_126_MIDN.raw	1	1	249	255			PEAKS DB	Mitochondrial fission regulator 2 OS=Homo sapiens OX=9606 GN=MTFR2 PE=1 SV=2
